# Supplementary material for: HRS phosphorylation drives immunosuppressive exosome secretion and restricts CD8+ T-cell infiltration into tumors
Source: Nat Commun. 2022 Jul 14;13:4078. doi: 10.1038/s41467-022-31713-6 (PMC9283393; doi:10.1038/s41467-022-31713-6)
Supplement: Supplementary file 4 — Source data [file 41467_2022_31713_MOESM4_ESM.xlsx]

## Sheet: WB Fig 1b
p-HRS
HRS-Flag

## Sheet: WB Fig 1c
p-HRS
HRS-Flag

## Sheet: WB Fig1d
p-HRS
HRS
p-ERK1/2
t-ERK1/2
GAPDH

## Sheet: Fig 1f,g
Relative pHRS Density	pHRS Low (CD8+ T cells Log10)	Relative pHRS Density	pHRS High (CD8+ T cells Log10)
0.2969	0.90309	0.9482	1.07918
0.2962	1.78533	0.8991	0
0.2959	2.97543	0.8929	0.30103
0.2944	2.35793	0.8731	1.5682
0.2925	1.20412	0.8263	0.60206
0.2912	0.477121	0.825	0.778151
0.291	2.84819	0.7679	1.88649
0.2888	2.67669	0.761	1.76343
0.2872	2.21219	0.7438	0.69897
0.2863	1.04139	0.7394	1.94448
0.2853	1.63347	0.7019	0.60206
0.2852	1.30103	0.6966	0.90309
0.2831	1.39794	0.6932	1.81954
0.2806	1.20412	0.6751	0
0.28	1.07918	0.6746	0.60206
0.2779	2.78533	0.6497	1.23045
0.2724	1.88081	0.6473	1.98677
0.269	2.16137	0.6321	0.69897
0.2674	0	0.6249	1.32222
0.2661	2.23805	0.6211	1.85126
0.2658	1.99123	0.6036	1.68124
0.2653	1.83885	0.6018	1.27875
0.2645	1.83251	0.5982	0.778151
0.263	2.34439	0.5951	2.233
0.2595	2.50651	0.5902	0.954243
0.2593	1.25527	0.5643	1.23045
0.2579	2.70157	0.5639	1.25527
0.2558	1.85126	0.5548	1.5563
0.2552	0.60206	0.5506	1.96379
0.255	1.79239	0.5331	2.24304
0.2544	1.07918	0.5279	0.69897
0.2542	1.60206	0.5195	1.62325
0.2519	1.83251	0.5119	1.17609
0.251	1.11394	0.5069	1.8451
0.2486	1.49136	0.5062	1.17609
0.2478	1.5682	0.5047	1.77815
0.2459	1.716	0.4974	0.778151
0.2459	2.32222	0.4963	0.90309
0.2412	1.23045	0.4863	1.39794
0.241	2.31597	0.475	1.14613
0.2398	0	0.4691	1.44716
0.2392	2.68395	0.4643	2.26951
0.234	1.20412	0.4593	2.24304
0.2327	2.78887	0.4373	1.41497
0.2325	1.74036	0.4341	0.845098
0.2321	1.8921	0.4282	1.27875
0.23	1.99123	0.4274	1.8921
0.229	2.82478	0.4262	1.25527
0.2281	2.81491	0.4254	1.50515
0.2272	2.39093	0.4202	2.07918
0.2244	1.82607	0.4166	2.00432
0.2244	1.79239	0.4113	2
0.2227	1.94448	0.4105	0.90309
0.2217	2.07555	0.4095	1.39794
0.2202	1.78533	0.4061	2.13988
0.219	0	0.4042	1.17609
0.2147	2.73799	0.3952	0.845098
0.2141	1.5682	0.3877	0.778151
0.2132	2.82543	0.3826	0.69897
0.2095	2.72591	0.3779	1.65321
0.2086	1.39794	0.3762	0.778151
0.206	1.17609	0.3746	2.66652
0.2059	1.62325	0.3733	1.23045
0.2054	2.62014	0.3706	1.83251
0.2053	2.61595	0.3679	1.43136
0.2045	1.04139	0.3671	2.51055
0.2044	0.845098	0.3599	0.778151
0.2042	1.69897	0.359	1
0.204	0.90309	0.3581	2.78175
0.2033	1.77815	0.3553	2.58206
0.2	2.98318	0.3549	1.81954
0.1985	2.08636	0.353	1.14613
0.1963	2.17319	0.3477	1.94448
0.1953	1.95424	0.3444	2.10037
0.1899	1.85126	0.3402	1.53148
0.187	1.5682	0.3358	1.8921
0.1867	2.1038	0.3293	1.07918
0.184	2.20412	0.3262	2.68842
0.1835	2.51455	0.3251	1.17609
0.1827	2.35603	0.3241	2.0569
0.1806	1.59106	0.3234	1.17609
0.1796	1.79934	0.3205	2.22531
0.1735	2.38561	0.3181	1.81954
0.1659	1.62325	0.317	1
0.1652	2.90633	0.3167	0.778151
0.1647	1.94939	0.3158	2.17319
0.1633	2.5092	0.3157	0.477121
0.1625	1.81954	0.3151	1.20412
0.1555	0.69897	0.3141	0.30103
0.1523	2.5611	0.3139	2.23553
0.1503	2.47422	0.3128	0.60206
0.1502	2.85003	0.3123	0.477121
0.15	1.87506	0.3083	2.4133
0.1492	2.44405	0.3051	1.51851
0.136	2.3075	0.3035	1.76343
0.1348	2.03342
0.1309	2.83378
0.1261	2.07918
0.1187	1.11394
0.116	1.8451
0.1109	1.41497
0.1082	2.81291
0.1034	2.43933
0.1012	1.72428
0.1001	2.51851
0.0984	1.6721
0.085	2.65031
0.0843	1.38021
0.0785	2.47567
0.0682	2.02938
0.066	1.86923
0.0636	2.58771
0.0598	2.8202
0.0586	1.97772
0.0548	1.60206
0.0516	1.88649
0.0505	1.11394
0.0495	2.46389
0.0423	2.79796
0.0251	2.58433
0.0153	0.954243
0.0146	1.86923

## Sheet: Fig 1h,i
Relative HRS Density	HRS Low (CD8+ T cells Log10)	Relative HRS Density	HRS High (CD8+ T cells Log10)
0.2017	2.3075	0.7001	2.68395
0.2061	2.47422	0.7009	0.60206
0.2288	1.07918	0.7046	1.17609
0.2432	1.23045	0.7052	0.778151
0.2522	1.68124	0.7097	1.11394
0.2704	0	0.7099	2.67669
0.2712	0.90309	0.7102	0.90309
0.2737	1.53148	0.7112	2.58771
0.29	2.47567	0.7164	1.62325
0.293	1.23045	0.7172	2.07918
0.3018	2.85003	0.7173	1.72428
0.3156	0.954243	0.7215	1.88081
0.3196	0.69897	0.7232	1.04139
0.3259	0.778151	0.726	1.85126
0.3369	1.5682	0.7262	1.23045
0.3457	0.30103	0.7284	1.11394
0.3463	1.5682	0.7288	2.51851
0.3594	2.78887	0.7295	0.69897
0.3707	0.477121	0.7309	0.778151
0.3716	1.07918	0.7311	2.34439
0.3732	1.17609	0.7313	1.95424
0.3865	1.50515	0.7342	2.66652
0.387	1.17609	0.7352	2.81291
0.3884	1.76343	0.7393	2.24304
0.392	1.5682	0.7403	1.76343
0.3957	1.88649	0.7407	1.78533
0.3977	0.778151	0.7412	1.81954
0.3993	0.69897	0.7416	0.778151
0.4017	0.60206	0.7419	1.83251
0.4098	1.94448	0.743	1.5563
0.4255	0.90309	0.7434	2.82543
0.451	1.20412	0.7442	0.845098
0.4639	1.51851	0.7452	2.17319
0.4723	1.39794	0.7456	1.32222
0.4754	2.00432	0.7469	1.39794
0.4781	2.43933	0.7473	2.24304
0.4817	1.04139	0.7524	2.21219
0.4856	2.50651	0.7538	0.90309
0.4898	1.20412	0.7544	1.8921
0.499	0	0.7557	1.07918
0.5035	1.81954	0.7591	2.31597
0.5045	2.17319	0.7607	1.79239
0.5076	1.8451	0.7631	2.26951
0.5131	2.02938	0.7631	1.17609
0.5145	0	0.7651	1.43136
0.5172	2.07555	0.7671	1.98677
0.5177	1.94939	0.7686	0.60206
0.5199	1.25527	0.7697	1.30103
0.5201	2.51055	0.7699	0.60206
0.5218	1.60206	0.7719	1.87506
0.5317	1.77815	0.7727	0.845098
0.5346	2.5092	0.7737	1.65321
0.5354	1.17609	0.776	1.60206
0.5416	0.60206	0.7828	2.16137
0.5432	0	0.7832	1.17609
0.5476	1.11394	0.7852	1.97772
0.5523	1.86923	0.7913	2.13988
0.5561	0	0.7934	2.58433
0.5568	2.62014	0.7972	1.99123
0.5595	2.233	0.7983	2.38561
0.5622	0.30103	0.7983	2.72591
0.5642	2.39093	0.8123	2.10037
0.5675	1.59106	0.8136	1.27875
0.5788	2.81491	0.8157	1.41497
0.583	1.77815	0.8181	0.69897
0.5912	2	0.8194	1.14613
0.5954	1.81954	0.8195	1
0.5998	1.86923	0.8199	0.477121
0.6049	2.98318	0.8254	1.62325
0.605	1.83885	0.8443	0.90309
0.6057	1.20412	0.8492	1.79239
0.6073	2.23805	0.8502	2.84819
0.6082	1.27875	0.8505	1.07918
0.6125	1.85126	0.8568	1.99123
0.6134	0.69897	0.8573	2.82478
0.6203	1.94448	0.871	1
0.6262	2.8202	0.8718	1.39794
0.6278	0.954243	0.8718	0.845098
0.6337	1.5682	0.8754	0.477121
0.6361	2.78175	0.8755	1.85126
0.639	1.88649	0.8758	2.78533
0.6419	2.23553	0.8797	2.22531
0.647	2.46389	0.8814	1.82607
0.6487	2.03342	0.8827	2.07918
0.6493	1.81954	0.8865	1.49136
0.6505	2.5611	0.888	1.83251
0.6536	2.83378	0.8897	1.14613
0.6577	2.73799	0.8923	2.61595
0.6591	1.83251	0.8936	2.97543
0.6602	2.70157	0.8966	2.1038
0.6613	2.51455	0.9007	1.23045
0.6625	1.63347	0.9009	0.778151
0.6662	1.716	0.9032	1.8921
0.6672	2.08636	0.9081	1.74036
0.6708	1.79934	0.9096	2.32222
0.6712	2.65031	0.9137	2.35793
0.6725	1.78533	0.9139	2.4133
0.6737	2.20412	0.9202	1.25527
0.6738	1.39794	0.9241	1.8921
0.6747	1.96379	0.9284	2.0569
0.6773	1.94448	0.9297	1.69897
0.6793	2.35603	0.9335	0.778151
0.6797	2.68842	0.9399	1.25527
0.6829	1.20412	0.946	1.62325
0.6842	1.38021	0.947	1.8451
0.6848	1.41497	0.9503	2.58206
0.6872	2.79796	0.9576	2.90633
0.6879	1.6721
0.6942	1.44716
0.6999	2.44405

## Sheet: Fig2 a
PD-1+CD8+ T cells(#/g)	HRSWT	HRSS345A	HRSS345D
	68305	261314	31558
	106127	300295	52466
	130314	258476	43386
	173344	172982	22893
	116084	227959	11217

## Sheet: Fig2 b
Ki-67+(%)	HRSWT	HRSS345A	HRSS345D	GzmB+(%)	HRSWT	HRSS345A	HRSS345D
	45.35	69.29	21.17		45.59	66.66	23.01
	42.13	72.77	36.55		56.14	57.88	12.03
	60.05	82.87	40.42		29.43	75.21	10.95
	37.1	63.12	39.43		35.03	70.89	20.16
	56.08	55.81	30.25		37.16	48.65	18.27

## Sheet: Fig2 c
Days	HRSWT-Flag Isotype Tumor volume (mm3)					HRSWT-Flag anti-PD-1 Tumor volume (mm3)					HRSS345A-Flag Isotype Tumor volume (mm3)					HRSS345A-Flag anti-PD-1 Tumor volume (mm3)					HRSS345D-Flag Isotype Tumor volume (mm3)					HRSS345D-Flag anti-PD-1 Tumor volume (mm3)
9	14.2	24.83	26.64	33.93	35.95	26.85	28.29	35.57	36.85	41.04	22.81	26.69	33.77	34.83	46.11	35.33	28.45	28.65	26.85	26.85	21.75	21.75	41.37	34.79	23.37	23.13	24.09	33.08	36.69	43.45
12	42.02	43.98	52.71	62.07	66.59	35.61	41.77	45.3	49.47	57.48	45.58	53.51	55.74	66.06	73.88	39.35	38.38	41.38	34.18	33.15	47.67	61.76	58.37	53.15	42.6	45.1	52.28	62.28	74.09	76.53
15	52.76	55.26	64.67	72.92	85.79	44.79	53.65	53.97	58.77	61.46	61.91	75.21	75.79	84.09	93.72	45.05	49.48	47.28	36.42	35.26	98.94	103.34	131.04	86.85	76.85	85.63	96.27	106.59	113.82	125.52
18	136.75	142.02	166	174.46	182.12	63.54	75	77.46	83.61	87.26	134.67	151.65	156.11	176.69	205.74	52.5	68.38	77.48	54.31	43.41	166.12	177.45	200.51	155.05	182.68	146.43	156.64	175.84	184.83	193.13
21	185.15	186	194.99	222.34	232.02	94.18	110.38	122.72	138.48	142.65	165.52	192.92	196.06	196.85	225.58	58.39	69.17	81.93	63.24	74.31	221.46	251.59	339.91	213.58	273.41	223.51	244.41	294.73	316.48	324.89
24	335.79	361.86	373.4	423.93	436.85	134.57	152.68	208.87	214.79	220.47	224.52	265.79	275.15	323.08	393.29	71.44	73.84	110.05	86.85	96.85	500.39	629.49	700.04	525.09	666.55	463.93	424.67	551.75	576.8	616.8
27	536.22	581.7	755.37	776.06	836.64	215.38	266.25	295.39	366.93	372.81	405.37	476.64	512.02	534.46	622.5	100.92	95.48	130.46	95.82	114.18	880.19	1323.38	1204.74	896.77	1333.45	792.02	835.52	972.34	1182.12	1201.96
30	836.8	916.53	945.26	1025.47	1256.8	444.77	483.02	500.23	603.62	691.24	691.7	775.79	795.26	804.41	1004.09	112.78	127.48	211.4	134.96	130.19	1792	2103.34	2232.61	1996.85	1666.82	1226.53	1323.29	1571.91	1784.57	2006

## Sheet: Fig2 d,e,f (left)
Fig2 d left	HRSWT B16F10 Tumor volume (mm3)
Days	Vehicle						anti-PD1						Ulixertinib						anti-PD1+Ulixertinib
6	27.46	30.1	31.41	55.03	71.15	24.27	26.68	36.5	38.83	39.28	49.9	61.82	31.31	31.73	32.13	44.33	46.97	51.97	19.04	21.44	27.61	31.08	32.11	32.37
8	63.7	79.83	83.94	79.475	81.225	73.075	56.1285	66.987	72.585	84.3255	84.528	104.913	62.915	87.415	88.025	93.515	112.05	140.14	39.585	42.79	44.225	45.395	55.335	79.1
10	189.685	156.22	165.595	287.625	302.765	313.885	90.126	90.477	116.365	143.109	153.45	206.397	109.235	149.795	157.885	174.965	195.795	205.95	62.7	66.87	86.975	96.1	108.315	123.75
12	384.399	389.727	414.639	553.361	556.866	596.817	235.682	296.173	307.642	341.091	386.84	449.696	235.489	275.36	321.138	417.236	446.58	397.49	91.3176	111.524	126.472	137.606	156.701	176.846
14	703.275	794.845	876.505	937.77	983.785	1018.33	414.058	483.966	512.766	513.972	662.391	682.092	544.645	594.61	655.1	681.95	796.58	836.1	223.08	226.464	242.844	272.956	290.06	317.2
16	1275.42	1392.76	1414.49	1466.81	1603.84	1662.37	798.665	825.811	864.567	1012.38	1069.69	1127.98	920.628	994.854	1047.25	1114.12	1260.28	1263.22	465.144	473.262	480.9	556.686	604.578	667.8
18	2384.99	2496.19	2927.58	2942.97	3195.93	3356.56	1583.04	1747.12	1826.12	1919.8	2089.94	2112.38	1930.96	2076.88	2235.43	2391.04	2496.74	2504.2	796.536	853.392	892.84	991.944	1095	1138.53
Fig2 e left	HRSS345A B16F10 Tumor volume (mm3)
Days	Vehicle						anti-PD1						Ulixertinib						anti-PD1+Ulixertinib
6	29.33	39.99	43.27	48.51	52.64	59.24	29.99	31.48	35.25	37.16	40.67	42.61	20.24	24.8	27.77	31.24	32.24	45.2	21.14	23.94	34.34	37.21	39.86	41.13
8	88.175	88.525	94.855	109.82	119.78	120.46	70.775	74.48	89.335	95.51	110.17	111.955	72.28	72.415	81.375	92.525	95.6	100.775	39.35	40.315	45.475	49.59	51.86	69.575
10	130.672	197.296	206.22	271.02	281.556	350.152	88.088	105.36	115.392	144.392	155.88	192.996	102.2	109.36	128.696	149.216	182.764	188.136	45.76	51.756	62.772	69.972	76.308	111.812
12	416.72	430.96	469.095	478.59	618.365	640.93	237.264	240.22	240.748	259.204	298.292	349.42	219.659	260.212	279.963	334.737	403.295	415.598	79.74	91.3428	96.9444	103.381	112.874	126.198
14	690.005	688.962	745.056	867.53	892.976	898.415	348.648	387.668	417.186	451.067	458.544	566.545	397.295	413.117	453.413	505.697	599.842	608.604	149.155	161.118	176.449	179.17	209.673	212.205
16	1173.17	1168.57	1370.49	1457.7	1533.27	1556.76	520.334	662.461	671.007	679.455	728.376	992.181	748.979	843.736	968.297	980.986	1090.29	1100.04	246.81	248.371	324.559	341.274	352.143	363.911
18	2082.9	2490.44	2849.81	2875.28	2931.94	3245.65	1034.02	1394.18	1507.38	1550.36	1571.85	1797.83	1638.52	1704.22	1938.77	2000.86	2010.89	2264.87	468.981	508.302	543.258	639.405	691.092	707.166
Fig2 f left	HRSS345D B16F10 Tumor volume (mm3)
Days	Vehicle						anti-PD1						Ulixertinib						anti-PD1+Ulixertinib
6	25.37	31.76	50.72	51.26	56.2	57.83	19.3	21.14	25.22	25.36	40.69	48.08	21.46	29.4	32.54	37.69	42.51	54.38	21.56	29.81	30.74	37.74	41.34	45.8
8	84.552	103.68	105.629	115.603	151.565	163.301	65.0304	66.0816	84.0048	107.616	132.566	155.635	61.968	62.2896	62.6544	83.3664	87.3024	91.0224	54.2928	63.8016	65.7072	73.5216	90.048	92.304
10	176.235	184.547	231.676	269.596	280.209	307.919	95.8072	118.731	136.422	137.68	143.707	198.34	102.18	115.444	120.708	124.727	154.127	198.862	166.603	175.682	203.251	208.093	242.846	247.211
12	453.466	447.274	454.238	553.186	554.702	613.214	355.282	365.136	394.43	436.685	437.506	508.109	336.773	329.616	267.864	280.987	448.042	385.829	349.382	350.717	393.989	446.899	455.15	458.664
14	626.322	636.781	751.041	804.44	806.28	833.548	621.393	628.944	673.095	684.556	726.715	828.265	559.328	397.086	573.415	446.848	598.432	649.387	476.79	567.557	573.899	678.745	705.188	754.993
16	1363.3	1502.31	1531.74	1677.52	1685.59	1702.22	1184.28	1286.72	1353.83	1424.31	1507.74	1568.15	1172.05	1091.1	1209.88	1272.11	1615.05	1488.17	1131.15	1236.45	1348.44	1375.01	1382.27	1520.13
18	2595.92	3115.97	3214.78	3246.99	3273.66	3389.6	2369.51	2430.96	2569.67	2628.46	2840.28	3066.19	2139.26	2365.89	2429.71	2531.19	2839.64	3047.49	2429.44	2525.25	2670.75	3037.63	3077.95	3096.39

## Sheet: Fig2 d,e,f (right)
Fig2 d right						Fig2 e right						Fig2 f right
HRSWT B16F10 Tumor PD-1+CD8+ T cells (#/g)						HRSS345A B16F10 Tumor PD-1+CD8+ T cells (#/g)						HRSS345D B16F10 Tumor PD-1+CD8+ T cells (#/g)
Vehicle	anti-PD1	Ulixertinib	anti-PD1+Ulixertinib			Vehicle	anti-PD1	Ulixertinib	anti-PD1+Ulixertinib			Vehicle	anti-PD1	Ulixertinib	anti-PD1+Ulixertinib
826851	2206131	5586922	13888466			5896007	3204527	6932357	8660129			618095	607786	3783265	3435345
1692286	1554892	4445589	16143373			4544060	5762079	7345463	12605740			1437437	1292151	4714225	5780764
248640	603269	6430103	7258399			2718353	4927552	7279958	10222637			1176438	2527217	2582534	1640080
1826568	1485979	7464089	10148752			2286015	2956112	5685749	11106656			865666	601447	1785061	2323509
978717	2038590	3971162	8237976			3786756	2547942	6605474	9428551			1443832	806246	978218	1068921
1499324	863499	5518555	9166319			3721997	4016988	4998714	14583937			2303877	847903	2549085	1432620

[truncated: 56 more sheets: WB Fig3d, WB Fig 3e, Fig 3g, WB Fig 3h, WB Fig 3j, Fig 4a,b, Fig 4c, Fig 4d, Fig 4g, Fig 4h, Fig 4i, Fig 5a, Fig 5b, Fig 5c, Fig 5d, Fig 5e, Fig 5f, Fig 5g, Fig 5h, WB S Fig 1b …]
